# Supplementary material for: A Comparison of Entecavir and Lamivudine for the Prophylaxis of Hepatitis B Virus Reactivation in Solid Tumor Patients Undergoing Systemic Cytotoxic Chemotherapy
Source: PLoS One. 2015 Jun 29;10(6):e0131545. doi: 10.1371/journal.pone.0131545 (PMC4488285; doi:10.1371/journal.pone.0131545)
Supplement: S1 Data — (XLS) [file pone.0131545.s001.xls]

## Sheet: Sheet1
Group	Age	Gender	HBV reactivation	DNA nidir	DNA reactivation	GPT reactivation	Bil reactivation	DNA baseline	HBeAg	GPT	INR	anthracycline	cirrhosis	HCC	breast	lung	GI	others	prophylaxis duration	follow-up	mortality
1	73	1	0	0	0	0	0	6351.14	0	30	1.2	0	1	1	0	0	0	0	10.9	16.2	1
1	55	0	0	0	0	0	0	72473.4	0	53	1.1	0	0	0	0	1	0	0	10.8	13.1	1
1	69	1	0	0	0	0	0	0	0	23	1	0	0	0	0	1	0	0	7.9	8.6	0
1	74	1	0	0	0	0	0	58200	0	15	1	0	0	0	0	0	1	0	6.7	9.2	1
1	75	1	0	0	0	0	0	0	0	15	1.1	0	0	0	0	1	0	0	11.8	12.3	1
1	39	0	0	0	0	0	0	385	0	20	1	1	0	0	1	0	0	0	13.2	31	0
1	45	0	0	0	0	0	0	32.9	0	24	1.1	1	0	0	1	0	0	0	13.3	25.3	0
1	54	0	0	0	0	0	0	288000	0	31	1	1	0	0	1	0	0	0	9.7	21	0
1	48	1	0	0	0	0	0	668000	1	63	1.1	1	1	1	0	0	0	0	7.3	9	1
1	52	1	0	0	0	0	0	1320000	1	34	1.2	0	0	0	0	0	0	1	15	19.2	0
1	51	0	0	0	0	0	0	124000	1	52	1.1	0	0	0	0	0	1	0	4.4	4.6	1
1	50	1	0	0	0	0	0	2140	0	38	1.1	0	1	1	0	0	0	0	4.6	22.6	0
1	50	1	0	0	0	0	0	0	0	10	1.1	1	0	0	0	0	0	1	8.6	9.1	1
1	39	0	0	0	0	0	0	11	0	17	1.1	1	0	0	0	0	0	1	8.3	20.2	0
1	61	1	0	0	0	0	0	6665	0	23	1.2	0	0	1	0	0	0	0	14.4	23.2	0
1	43	1	0	0	0	0	0	338	0	34	1.1	0	0	0	0	0	1	0	9.8	10.1	1
1	59	1	0	0	0	0	0	124904	0	79	1	0	1	1	0	0	0	0	12.5	12.5	1
1	67	0	0	0	0	0	0	306	0	15	1	0	0	0	0	0	1	0	4.9	4.9	1
1	66	1	0	0	0	0	0	695673	0	76	1.1	0	0	1	0	0	0	0	2	2	1
1	67	0	0	0	0	0	0	316	0	44	1.4	0	0	0	0	1	0	0	0.6	2.5	1
1	53	1	0	0	0	0	0	9183627	0	54	1	0	1	1	0	0	0	0	14.5	14.5	1
1	64	1	0	0	0	0	0	446529	0	41	1.2	0	1	1	0	0	0	0	14.7	28.1	0
1	54	1	0	0	0	0	0	148000	0	78	1.2	0	1	1	0	0	0	0	1.8	3.2	1
1	51	1	0	0	0	0	0	0	0	21	1.3	0	0	0	0	0	0	1	3	3.1	1
1	65	0	0	0	0	0	0	112	0	15	1	0	0	0	0	0	0	1	10.5	18.3	0
1	51	1	0	0	0	0	0	110	0	27	1.5	0	0	0	0	0	1	0	2.5	3.6	1
1	63	0	0	0	0	0	0	14452	0	79	1.1	0	1	1	0	0	0	0	13	23.8	0
1	64	0	0	0	0	0	0	0	0	34	1.1	0	1	1	0	0	0	0	11.4	11.4	1
1	68	0	0	0	0	0	0	20936	0	32	1	0	0	0	0	0	1	0	12.3	18.6	0
1	49	1	0	0	0	0	0	9219	0	14	1	0	0	0	0	0	0	1	11.2	21.2	0
1	62	0	0	0	0	0	0	6283667	0	27	1.2	0	1	1	0	0	0	0	10.1	10.1	1
1	61	0	0	0	0	0	0	0	0	79	1	0	0	0	0	0	0	1	7.9	25.1	0
1	56	1	0	0	0	0	0	307067	0	67	1.2	1	1	1	0	0	0	0	10.5	29.1	0
1	66	0	0	0	0	0	0	14.4	0	18	0.9	0	0	0	0	1	0	0	10.2	18.9	0
1	65	0	0	0	0	0	0	54	0	43	1	0	0	0	0	1	0	0	11.3	21.2	0
1	75	1	0	0	0	0	0	46	0	25	1	0	0	0	0	0	0	1	12.1	16.3	0
1	75	0	0	0	0	0	0	944	0	57	1.1	0	0	0	0	0	1	0	13.5	20.1	0
1	58	1	0	0	0	0	0	8385711	0	78	1	1	1	1	0	0	0	0	14.3	33.6	0
1	58	0	0	0	0	0	0	92	0	12	1	1	0	0	1	0	0	0	11.9	21.9	0
1	39	1	0	0	0	0	0	273	0	55	1	0	0	0	0	0	1	0	7.9	15.6	0
1	58	1	0	0	0	0	0	1223	0	33	1.1	0	1	1	0	0	0	0	8.6	10.9	0
1	56	1	0	0	0	0	0	123	0	68	1	0	0	0	0	0	1	0	6.6	6.6	1
1	62	0	0	0	0	0	0	51977	0	18	1	0	0	0	0	1	0	0	7.1	17.1	0
1	61	0	0	0	0	0	0	56	0	30	1	1	0	0	1	0	0	0	5.2	10.9	0
1	53	0	0	0	0	0	0	125	0	17	1	0	0	0	0	0	0	1	9.6	16.3	0
1	61	1	0	0	0	0	0	38	0	78	1.5	0	0	0	0	1	0	0	7.8	18.1	0
1	33	1	0	0	0	0	0	45693	0	47	1.2	0	0	0	0	0	0	1	5.7	16.3	0
1	58	1	0	0	0	0	0	236	0	28	1.1	0	0	0	0	0	1	0	3.6	8.3	0
1	44	0	0	0	0	0	0	3655292	1	18	0.9	0	0	0	1	0	0	0	1.3	3	1
1	61	1	0	0	0	0	0	34	0	14	1	0	0	0	0	0	0	1	8.9	10.8	0
1	37	0	0	0	0	0	0	5605	0	17	1	1	0	0	1	0	0	0	4.8	6.9	1
1	45	0	0	0	0	0	0	21747093	0	33	1	0	0	0	0	0	0	1	3.8	5.7	1
1	67	0	0	0	0	0	0	0	0	21	1	0	1	1	0	0	0	0	12.5	22.5	0
1	56	0	0	0	0	0	0	5993	0	20	1	1	0	0	1	0	0	0	3.1	7.9	1
1	58	0	0	0	0	0	0	798.86	0	40	1.1	0	0	0	0	0	0	1	13.8	20.6	0
1	54	1	0	0	0	0	0	2.69011e+06	0	37	1.4	0	1	1	0	0	0	0	7.2	13.5	0
1	70	1	0	0	0	0	0	2766.16	0	43	1.1	0	0	0	0	0	0	1	13.2	18.5	0
1	68	1	0	0	0	0	0	44147.9	0	60	1.1	0	1	1	0	0	0	0	14.7	19.9	0
1	46	1	0	0	0	0	0	681416583	0	20	1.2	1	1	1	0	0	0	0	9.9	21.3	0
1	51	1	0	0	0	0	0	33690000	0	53	1.2	0	1	1	0	0	0	0	11.8	17.6	0
1	43	0	0	0	0	0	0	1836.69	0	27	1	0	0	0	1	0	0	0	11.8	16.2	1
1	46	1	0	0	0	0	0	0	0	36	1	0	1	1	0	0	0	0	11.1	18.3	0
1	68	1	0	0	0	0	0	2.57806e+06	0	35	1.1	1	1	1	0	0	0	0	11.6	30.1	0
1	56	1	0	0	0	0	0	737	0	29	1	1	0	0	0	0	0	1	12.9	16.9	0
1	46	1	0	0	0	0	0	1105	0	61	1	0	0	0	0	0	0	1	6.6	17.1	0
1	36	1	0	0	0	0	0	759	0	50	1	0	0	0	0	0	0	1	6.9	10.3	0
1	62	1	0	0	0	0	0	26	1	30	1.1	1	1	1	0	0	0	0	5.8	12.5	1
1	46	1	0	0	0	0	0	68141658	0	66	1.2	1	1	1	0	0	0	0	9.9	13.8	0
1	61	1	0	0	0	0	0	2669285	0	14	1	1	1	1	0	0	0	0	10.1	15.1	0
1	56	1	0	0	0	0	0	226	0	20	1.3	0	0	0	0	0	1	0	10.9	17.3	1
2	48	1	0	0	0	0	0	1.10646e+06	0	76	1.1	0	1	1	0	0	0	0	4.3	4.3	1
2	45	1	0	0	0	0	0	124715	1	64	1.1	0	1	1	0	0	0	0	2.3	3.6	1
2	36	1	0	0	0	0	0	1288.7	0	20	1.1	0	0	0	0	0	0	1	0.5	9.9	0
2	59	0	0	0	0	0	0	0	0	12	1	0	0	0	0	0	0	1	7.7	21.3	0
2	52	1	0	0	0	0	0	0	0	14	1.2	0	0	0	0	0	0	1	1.3	7.8	1
2	48	1	0	0	0	0	0	154500	0	16	1.2	0	0	0	0	0	0	1	2.9	3.6	1
2	55	0	0	0	0	0	0	0	0	20	1	0	0	0	0	0	0	1	8.5	9	1
2	52	1	0	0	0	0	0	25946	0	20	1	0	0	0	0	0	0	1	11.7	18.9	0
2	70	0	0	0	0	0	0	0	0	16	1	0	0	0	0	1	0	0	6.2	6.3	1
2	64	0	0	0	0	0	0	136	0	20	1	0	0	0	0	0	0	1	12.4	17.6	0
2	64	1	0	0	0	0	0	1257.14	0	27	1	0	0	0	0	0	0	1	18	20.3	0
2	39	1	0	0	0	0	0	15359.2	0	76	1.1	0	1	1	0	0	0	0	15.6	18.3	0
2	65	1	0	0	0	0	0	1644	0	38	1.1	0	0	0	0	0	0	1	12.1	21.3	0
2	45	0	0	0	0	0	0	213478	0	39	1.1	0	0	0	1	0	0	0	11.3	17.8	0
2	59	1	0	0	0	0	0	0	0	11	1.1	0	0	1	0	0	0	0	5.1	5.1	1
2	56	0	1	55000	1557200000	249	0.5	2711215	0	64	1.1	1	0	0	1	0	0	0	2.4	8.8	1
2	71	0	0	0	0	0	0	19608	0	35	1	0	0	0	0	0	1	0	4.3	6.9	1
2	58	1	0	0	0	0	0	17831.4	0	42	1	0	0	0	0	0	1	0	12.8	15.8	0
2	54	0	0	0	0	0	0	17831.4	0	22	1.1	1	0	0	1	0	0	0	0.5	7.3	1
2	59	1	0	0	0	0	0	272994	0	28	1.1	0	0	0	0	0	0	1	7.5	14.6	0
2	76	1	0	0	0	0	0	255237	0	58	1.1	0	0	0	0	0	0	1	6.3	10.9	0
2	44	0	0	0	0	0	0	38	0	16	1	0	0	0	0	0	0	1	9	21.8	0
2	59	1	0	0	0	0	0	1912438	1	78	1.1	0	0	0	0	0	0	1	6.6	13.3	0
2	42	1	0	0	0	0	0	1730	0	39	1.1	0	0	0	0	0	0	1	2.5	6.2	1
2	69	1	0	0	0	0	0	5938	0	18	1	0	0	0	0	1	0	0	4.3	9.9	1
2	49	0	0	0	0	0	0	17100	0	9	1	0	0	0	1	0	0	0	10.2	18.1	0
2	49	0	0	0	0	0	0	2374	0	12	1	0	0	0	0	0	0	1	3.4	13.3	0
2	52	1	0	0	0	0	0	15849	0	8	1	0	0	0	0	0	0	1	7.9	12.5	1
2	67	1	0	0	0	0	0	0	0	15	1	0	0	0	0	0	0	1	7.2	13.8	0
2	56	0	0	0	0	0	0	219000	0	58	1.1	1	0	0	1	0	0	0	10.3	19.5	0
2	71	0	0	0	0	0	0	1679	0	38	1	1	0	0	1	0	0	0	10.7	17.7	0
2	51	0	0	0	0	0	0	25200	0	12	1	0	0	0	0	0	0	1	8.6	19.2	0
2	46	1	0	0	0	0	0	0	0	38	1	0	0	0	0	0	0	1	8	8.1	1
2	43	0	0	0	0	0	0	0	0	31	1	0	0	0	0	0	1	0	12.7	18.2	0
2	73	1	0	0	0	0	0	0	0	10	1	0	0	0	0	1	0	0	16.8	22.3	0
2	52	1	1	12610	557062	49	0.5	1180000	0	50	1.1	1	1	1	0	0	0	0	2.3	17.3	0
2	60	1	1	1660	126000	25	0.4	97724	0	60	1.1	0	0	0	0	0	1	0	3.9	6.8	1
2	65	1	0	0	0	0	0	417	0	78	1	1	1	1	0	0	0	0	19	19	1
2	49	1	0	0	0	0	0	737	0	38	1.1	0	0	0	0	0	1	0	1.8	2.9	1
2	44	1	0	0	0	0	0	4150000	0	55	1	0	0	0	0	0	0	1	10.9	31.1	0
2	74	0	0	0	0	0	0	1507	0	14	1	0	0	0	0	1	0	0	6.1	8.9	1
2	64	0	0	0	0	0	0	90918	1	14	1.1	0	0	0	0	0	0	1	6.1	9.2	1
2	63	0	0	0	0	0	0	77	0	8	1	0	0	0	0	0	0	1	1.3	5.3	1
2	55	1	0	0	0	0	0	0	0	44	1	1	1	1	0	0	0	0	6.2	10.7	0
2	53	1	0	0	0	0	0	178	0	29	1	0	0	0	0	0	0	1	9.5	15.3	0
2	54	1	0	0	0	0	0	0	0	33	1.1	0	0	0	0	0	0	1	3.2	10.3	0
2	73	1	0	0	0	0	0	163	0	11	1	0	0	0	0	0	0	1	10.3	19.3	0
2	46	0	0	0	0	0	0	0	0	42	1	0	0	0	0	1	0	0	8.4	22.9	0
2	52	0	0	0	0	0	0	38	0	32	0.9	0	0	0	1	0	0	0	8.9	15.6	0
2	35	0	0	0	0	0	0	19	0	61	1	1	0	0	1	0	0	0	9.7	18.2	0
2	35	1	0	0	0	0	0	92700000	1	30	1	0	0	0	0	0	0	1	7.9	31.2	0
2	35	1	0	0	0	0	0	25351376	1	76	1	0	0	0	0	0	0	1	4.7	29.8	0
2	55	1	0	0	0	0	0	821867	0	48	1.1	0	0	0	0	0	0	1	9.2	13.6	0
2	48	0	0	0	0	0	0	0	0	5	1.2	0	0	0	0	0	0	1	4.7	9.5	1
2	59	0	0	0	0	0	0	626	0	22	1	0	0	0	1	0	0	0	8	15.5	0
2	65	1	0	0	0	0	0	0	0	14	1	0	0	0	0	1	0	0	6	10.3	1
2	45	1	0	0	0	0	0	289	0	18	1.1	0	0	0	0	0	0	1	8.6	14.3	0
2	56	0	0	0	0	0	0	975	0	26	1.1	1	0	0	0	1	0	0	8.5	16.2	0
2	77	0	0	0	0	0	0	42185200	0	42	1	1	0	0	1	0	0	0	24.8	28.9	0
2	49	0	0	0	0	0	0	13781.2	0	18	1	1	0	0	1	0	0	0	10.5	17.9	0
2	54	1	0	0	0	0	0	57920	0	12	1	0	0	0	0	0	0	1	8.6	16.2	0
2	65	1	1	3180	712264	67	0.8	15464400	0	45	1.1	0	0	0	0	1	0	0	4.1	8.8	1
2	60	0	0	0	0	0	0	132	0	14	1	0	0	0	0	0	0	1	7.2	13.8	1
2	53	0	0	0	0	0	0	91	0	52	1.2	0	0	0	0	1	0	0	3.2	3.3	1
2	58	1	0	0	0	0	0	18452373	0	60	1.1	0	0	0	0	0	1	0	14.3	18.3	0
2	42	1	0	0	0	0	0	104	0	28	1	0	0	0	0	0	0	1	2.8	7.9	1
2	47	1	0	0	0	0	0	1248	0	61	1	0	0	0	0	1	0	0	9.1	15.8	0
2	77	1	0	0	0	0	0	170	0	41	1.1	0	0	0	0	1	0	0	9.7	16.6	0
2	53	0	0	0	0	0	0	2507	0	41	1	0	0	0	1	0	0	0	5.9	7.8	1
2	42	1	0	0	0	0	0	453068	0	78	1.1	0	0	0	0	0	1	0	10.2	22.1	0
2	44	0	0	0	0	0	0	38.02	0	16	1	0	0	0	0	0	0	1	12.6	19.3	0
2	75	1	0	0	0	0	0	26	0	10	1.1	0	0	0	0	1	0	0	9.1	20.1	0
2	41	1	0	0	0	0	0	384	0	77	1.1	1	1	1	0	0	0	0	11.1	16.1	0
2	60	1	0	0	0	0	0	4081.76	0	14	1.2	0	0	0	0	0	1	0	12.1	18.6	0
2	55	0	0	0	0	0	0	53126	0	27	1	1	0	0	1	0	0	0	10.1	16.2	0
2	65	0	1	7285	391026	210	1.2	24499735	0	19	1.1	0	0	0	0	0	0	1	2.2	9.2	1
2	58	0	0	0	0	0	0	123	0	11	1	0	0	0	0	0	0	1	15.3	26.6	0
2	67	0	0	0	0	0	0	0	0	17	1	0	0	0	1	0	0	0	10.3	17.1	0
2	63	1	0	0	0	0	0	38312	0	32	1	1	1	1	0	0	0	0	1	9.7	1
2	53	0	0	0	0	0	0	3970	0	14	1	0	0	0	0	0	0	1	13.2	20.1	0
2	47	0	0	0	0	0	0	3936	0	16	0.9	1	0	0	1	0	0	0	11.6	18.9	0
2	59	1	0	0	0	0	0	77334	0	76	1.1	0	0	0	0	0	0	1	3.8	6.5	1
2	61	1	0	0	0	0	0	382	0	39	1.1	0	0	0	0	0	1	0	12.7	22.5	0
2	57	1	0	0	0	0	0	413	0	33	1.1	0	0	0	0	0	1	0	5.7	5.7	1
2	63	0	0	0	0	0	0	4446	0	37	1	0	0	0	0	0	0	1	12.4	18.2	0
2	42	0	0	0	0	0	0	187	0	14	1.1	1	0	0	1	0	0	0	8.1	18.6	0
2	45	0	0	0	0	0	0	0	0	43	0.9	0	0	0	1	0	0	0	9.8	13.8	0
2	46	1	0	0	0	0	0	456	0	34	1.1	0	0	0	0	1	0	0	7.6	13.7	0
2	67	1	0	0	0	0	0	24601	0	13	1.1	1	1	1	0	0	0	0	6.4	10.2	1
2	64	1	0	0	0	0	0	410	0	16	1	0	0	0	0	1	0	0	5.2	8.9	1
2	54	1	0	0	0	0	0	0	0	45	1	0	0	0	0	0	0	1	10.8	15.1	0
2	73	0	0	0	0	0	0	191	0	19	1	0	0	0	0	0	1	0	3.7	10.1	0
2	50	1	0	0	0	0	0	0	0	79	1	0	0	0	0	0	1	0	5.5	14.1	0
2	51	1	0	0	0	0	0	22098449	0	78	1.1	0	0	0	0	0	1	0	0.9	6.3	1
2	53	1	0	0	0	0	0	428	0	27	1	0	0	0	0	0	0	1	6.5	6.5	1
2	57	1	0	0	0	0	0	14076	0	43	1.2	1	1	1	0	0	0	0	11.4	15.3	1
2	76	1	0	0	0	0	0	255237	0	29	1	0	0	0	0	0	0	1	16.1	16.1	0
2	57	1	0	0	0	0	0	10282	0	22	1	0	0	0	0	0	0	1	7.1	15.1	0
2	55	1	1	16	7855	43	0.6	9335	0	76	1.1	1	1	1	0	0	0	0	10.3	18.3	0
2	63	1	0	0	0	0	0	781171	0	79	1	1	1	1	0	0	0	0	7.6	15.3	0
2	50	0	0	0	0	0	0	3312	0	11	1	1	0	0	1	0	0	0	10.8	15.7	0
2	53	1	0	0	0	0	0	854	0	78	1	0	0	0	0	1	0	0	10.6	20.3	0
2	64	0	0	0	0	0	0	136	0	40	1	0	0	0	0	0	0	1	12.3	19.9	0
2	62	0	0	0	0	0	0	5166	0	28	1	0	0	0	0	1	0	0	9	15.6	0
2	59	0	0	0	0	0	0	6005	0	21	1	0	0	0	0	1	0	0	6.5	9.5	1
2	73	1	0	0	0	0	0	21	0	14	1	0	0	0	0	0	1	0	9.1	15.9	0
2	37	0	1	591	12693	23	0.4	3756531	1	15	1	1	0	0	1	0	0	0	7.8	20.1	0
2	55	0	0	0	0	0	0	1934	0	17	1.1	0	0	0	0	0	0	1	7.7	18.3	0
2	46	1	0	0	0	0	0	67	0	17	1	0	0	0	0	0	0	1	10.8	16.7	0
2	53	0	0	0	0	0	0	597	0	12	1	0	0	0	0	1	0	0	13.2	18.2	0
2	48	0	0	0	0	0	0	131068	1	17	1	1	0	0	1	0	0	0	8.9	9.2	1
2	45	1	0	0	0	0	0	66	0	16	1	0	0	0	0	0	1	0	7.3	16.2	0
2	63	1	0	0	0	0	0	118	0	18	1	0	0	0	0	1	0	0	10.9	18.3	0
2	47	0	0	0	0	0	0	102	0	21	1	0	0	0	1	0	0	0	11.3	17.3	1
2	56	1	0	0	0	0	0	41	0	16	1	0	0	0	0	0	0	1	10.5	16.1	1
2	53	1	0	0	0	0	0	93	0	11	1.1	0	0	0	0	0	1	0	2.4	13.1	0
2	49	0	0	0	0	0	0	269	0	23	1.1	0	0	0	0	0	0	1	3.6	10.8	1
2	51	0	0	0	0	0	0	1527	0	13	1	1	0	0	1	0	0	0	8.7	13.1	1
2	42	0	0	0	0	0	0	464	0	78	1.1	0	0	0	1	0	0	0	1.8	3.8	1
2	57	0	0	0	0	0	0	2108	0	16	1	0	0	0	0	1	0	0	19	19.2	0
2	73	1	0	0	0	0	0	10356	0	25	1	0	0	0	0	0	0	1	7	13.1	1
2	49	0	0	0	0	0	0	479	0	40	1.1	1	0	0	1	0	0	0	5.9	9.8	1
2	62	1	0	0	0	0	0	0	0	50	1	0	0	0	0	0	0	1	6.6	10.3	1
2	77	0	0	0	0	0	0	248	0	10	1.2	0	0	0	0	0	1	0	12.5	18.1	1
2	59	0	0	0	0	0	0	3550	0	78	0.9	0	0	0	0	0	0	1	5.4	13.5	1
2	46	0	0	0	0	0	0	16	0	19	1	0	0	0	0	1	0	0	13.6	17.7	1
2	56	0	0	0	0	0	0	75	0	31	0.9	1	0	0	0	0	0	1	8.6	16.1	0
2	42	0	0	0	0	0	0	464	0	20	0.9	1	0	0	1	0	0	0	12.8	18.7	0
2	36	0	0	0	0	0	0	955	0	30	1	0	0	0	0	0	0	1	5.9	8.9	1
2	58	0	0	0	0	0	0	143	0	30	1.1	0	0	0	0	0	0	1	6.6	13.2	1
2	54	0	0	0	0	0	0	120	0	36	1	0	0	0	0	0	1	0	3.7	8.8	1
2	63	0	1	3107	68592	42	0.3	22663884	1	28	0.9	0	0	0	1	0	0	0	2	8.3	1
2	70	1	0	0	0	0	0	0	0	18	1	0	0	0	0	0	0	1	10.8	15.1	1
2	70	0	0	0	0	0	0	277	0	16	1	0	0	0	0	1	0	0	6.3	11.7	1
2	62	1	0	0	0	0	0	3243986	0	41	1.1	0	0	0	0	0	1	0	2.6	8.1	1
2	75	1	0	0	0	0	0	533	0	23	1	0	0	0	0	0	0	1	5.5	7	1
2	50	1	0	0	0	0	0	106974	1	68	1.2	1	1	1	0	0	0	0	1.7	5.1	1
2	73	1	0	0	0	0	0	334	0	27	0.9	0	0	0	0	0	1	0	6.8	12.1	1
2	49	0	0	0	0	0	0	0	0	76	1	1	0	0	0	1	0	0	11.2	18.1	1
2	66	1	0	0	0	0	0	5170	0	78	1	0	0	0	0	0	1	0	15.4	19.3	0
2	56	1	0	0	0	0	0	26	0	79	1	0	0	0	0	1	0	0	7.6	10.5	1
2	66	0	1	16	112436	33	0.8	123327	1	15	1	0	1	1	0	0	0	0	26	30.1	0
2	51	0	1	0	8932	29	0.8	5028	1	28	1	0	0	0	0	0	0	1	24.7	28.1	0
Group: 1 (entetavir) 2 (lamivudine)
Age: years
Gender: 1 (male) 0 (female)
HBV reactivation: 1 (yes) 0 (no)
DNA nidir: DNA level at nidir
DNA reactivation: DNA level at reactivation
GPT reactivation: GPT level at reactivation
Bil reactivation: total bilirubin level at reactivation
DNA baseline: DNA level at baseline
HBeAg: 1(positive) 0 (negative)
GPT: GPT level at baseline
INR: INR at baseline
antharcycline: 1 (yes) 0 (no)
cirrhosis: 1 (yes) 0 (no)
HCC: 1(yes) 0 (no)
breast: breast cancer 1(yes) 0 (no)
lung: lung cancer 1 (yes) 0 (no)
GI: GI tract cancer 1(yes) 0 (no)
others: other tumors 1(yes) 0 (no)
prophylaxis duration: months
follow-up: months
mortality: 1(yes) 0 (no)
